# Supplementary material for: Electrochemical Oxidation of Organic Pollutants in Aqueous Solution Using a Ti4O7 Particle Anode
Source: Membranes (Basel). 2023 May 17;13(5):521. doi: 10.3390/membranes13050521 (PMC10221148; doi:10.3390/membranes13050521)
Supplement: Supplementary file 1 [file membranes-13-00521-s001.zip]

Archive with 1 entries (1 files):
- membranes-2335256-supplementary.pdf
